# Supplementary material for: A physical model describing the interaction of nuclear transport receptors with FG nucleoporin domain assemblies
Source: eLife. 2016 Apr 8;5:e14119. doi: 10.7554/eLife.14119 (PMC4874776; doi:10.7554/eLife.14119)
Supplement: Table 1—source data 1. — FG domains are shown in black letters, His tags in blue letters, and remaining parts (i.e., TEV cleavage sites, Cys tags and spacers) in grey letters. FxFG motifs are marked in yellow, GLFG motifs in green, other FG motifs in purple. Nup98-glyco features O-GlcNAc on ~30 of the S and T residues. DOI: http://dx.doi.org/10.7554/eLife.14119.004 [file elife-14119-table1-data1.zip]

Archive with 1 entries (1 files):
- Table_1_source_data_1.pdf
