# Supplementary material for: A physical model describing the interaction of nuclear transport receptors with FG nucleoporin domain assemblies
Source: eLife. 2016 Apr 8;5:e14119. doi: 10.7554/eLife.14119 (PMC4874776; doi:10.7554/eLife.14119)
Supplement: Figure 1—source data 1. — DOI: http://dx.doi.org/10.7554/eLife.14119.006 [file elife-14119-fig1-data1.xlsx]

## Sheet: Nsp1
GNsp1 =	4.9	pmol/cm2						GNsp1 =	5.1	pmol/cm2
cNTF2	GNTF2,eq	±error	d	-error	+error			cNTF2	GImpβ,eq	±error	d	-error	+error
μM	pmol/cm2		nm					μM	pmol/cm2		nm
0	0	0	25.933	0.459	0.537			0	0	0	26.2537	2.57	6.9
0.01	0.3307	0.02513	25.04					0.01211	0.15225	0.01523	26.8738
0.05	1.449	0.11012	24.845					0.06057	0.57145	0.05714	27.916
0.1	2.2145	0.1683	24.943					0.12115	0.86917	0.08692	28.7965	3.36	8.04
0.2	3.221	0.2448	25.927					0.2	1.22299	0.1223	29.4793
0.5	4.626	0.35158	24.222	0.281	1.808			0.60573	1.80337	0.18034	30.8695
1	5.694	0.43274	24.716					1.21145	2.27725	0.22772	32.6696	4.4	7.89
2	6.84	0.51984	25.155
3	7.544	0.57334	25.363
5	8.453	0.64243	25.818
7.5	9.175	0.6973	26.288	0.201	1.579
10	9.726	0.73918	26.66
GNsp1 =	8.3	pmol/cm2						GNsp1 =	10	pmol/cm2
cNTF2	GNTF2,eq	±error	d	-error	+error			cNTF2	GImpβ,eq	±error	d	-error	+error
μM	pmol/cm2		nm					μM	pmol/cm2		nm
0	0	0	28.217	3.022	22.203			0	0	0.0125
0.01	1.08546	0.01085	27.532					0.01	0.05269	0.0125
0.015	1.55241	0.01552	28.03					0.05	0.25659	0.0125
0.02	1.83748	0.01837	27.721					0.1	0.43309	0.0125
0.03	2.33672	0.02337	27.545					0.2	0.66491	0.0125
0.05	3.3506	0.03351	26.612					0.5	1.1828	0.025
0.075	4.16758	0.04168	26.463					1	1.598	0.025
0.1	4.77104	0.04771	25.963					2	2.0137	0.025
0.15	5.65943	0.05659	26.156	0.626	18.344			3	2.2613	0.025
0.2	6.30661	0.06307	26.268					5	2.6375	0.05
0.35	7.62693	0.07627	26.614					7.5	2.9278	0.05
0.5	8.44643	0.08446	26.9					10	3.0648	0.05
0.75	9.38013	0.0938	27.136	0.461	14.604
1	10.0368	0.10037	27.391

## Sheet: Nup98-glyco
GNup98-glyco =	5.4	pmol/cm2
cNTF2	GNTF2,eq	±error	d	-error	+error
μM	pmol/cm2		nm
0	0	0	16.34	0.53	0.98
0.01	0.1393	0.00655	16.2563
0.05	0.69137	0.03249	16.2913
0.1	1.18065	0.05549	16.3602	0.48515	0.91985
0.2	1.82571	0.08581	16.3476
0.5	2.90074	0.13633	16.5963
1	3.83856	0.18041	16.5365
2	4.86873	0.22883	17.4011
3	5.48506	0.2578	17.9461	0.51613	1.02387
GNup98-glyco =	6.6	pmol/cm2
cNTF2	GNTF2,eq	±error	d	-error	+error
μM	pmol/cm2		nm
0	0	0	17.713	1.363	3.337
0.01	0.0971	0.008	17.111
0.05	0.57108	0.03312	17.178
0.1	0.98109	0.0569	17.149
0.2	1.57292	0.09123	17.394
0.5	2.56849	0.14897	17.435	1.02	3.585
1	3.45282	0.20026	17.861
2	4.45141	0.25818	18.138
3	5.06748	0.29391	18.837
5	5.85985	0.33987	18.814
7.5	6.47417	0.3755	19.287
10	6.8881	0.39951	19.484	1.169	2.671
GNup98-glyco =	10.3	pmol/cm2
cNTF2	GNTF2,eq	±error	d	-error	+error
μM	pmol/cm2		nm
0	0	0	23.935	0.708	1.172
0.01	0.29166	0.01108	24.094
0.05	1.2547	0.04768	24.299
0.1	1.76471	0.06706	24.538
0.2	2.7891	0.10599	24.662
0.5	4.34331	0.16505	25.341	0.701	1.289
1	5.55973	0.21127	25.621
2	6.9006	0.26222	26.277
3	7.61008	0.28918	26.555
5	8.55957	0.32526	27.335
7.5	9.22573	0.35058	27.671
10	9.68682	0.3681	27.936	0.716	1.404

## Sheet: reg-FSFG
Greg-FSFG =	4	pmol/cm2
cNTF2	GNTF2,eq	±error	d	-error	+error
μM	pmol/cm2		nm
0	0	0	10.716	1.58	8.384
0.01	0.1	0.008	10.895
0.05	0.4425	0.01637	10.88
0.1	0.778	0.02879	10.825
0.2	1.188	0.04396	11.176
0.5	1.8357	0.06792	11.78	1.64	7.86
1	2.375	0.08787	11.728
2	2.917	0.10793	12.049
3	3.247	0.12014	12.471
5	3.739	0.13834	12.827
7.5	4.076	0.15081	13.249
10	4.321	0.15988	13.524	1.399	5.676
Greg-FSFG =	6.1	pmol/cm2
cNTF2	GNTF2,eq	±error	d	-error	+error
μM	pmol/cm2		nm
0	0	0	11.969	0.859	4.131
0.01	0.246	0.0091	12.09
0.05	1.301	0.04814	12.331
0.1	2.054	0.076	12.568
0.2	3.05	0.11285	12.981
0.5	4.474	0.16554	13.153	0.696	3.647
1	5.584	0.20661	13.797
2	6.7	0.2479	14.286
3	7.352	0.27202	14.676
5	8.179	0.30262	15.228
7.5	8.845	0.32726	15.61
10	9.291	0.34377	16.204	0.959	3.796
Greg-FSFG =	11	pmol/cm2
cNTF2	GNTF2,eq	±error	d	-error	+error
μM	pmol/cm2		nm
0	0	0	14.24	0.43	0.755
0.01	0.195	0.008	14.222
0.05	0.769	0.00769	14.607
0.1	1.25	0.0125	14.958
0.2	1.896	0.01896	15.388
0.5	2.845	0.02845	16.038	0.328	0.562
1	3.617	0.03617	16.728
2	4.456	0.04456	17.291
3	4.914	0.04914	17.648
5	5.504	0.05504	18.082
7.5	5.994	0.05994	18.466
10	6.633	0.06633	18.91	0.373	0.69
